# Supplementary material for: New Insights into Prostate Cancer Susceptibility in European Caucasians: A Systematic Review and Meta-Analysis of CYP3A4 Pharmacogene
Source: Cancers (Basel). 2025 Dec 24;18(1):58. doi: 10.3390/cancers18010058 (PMC12785120; doi:10.3390/cancers18010058)
Supplement: Supplementary file 1 [file cancers-18-00058-s001.zip › Table S2.xlsx]

## Sheet: Sheet1
		Cases								Controls
First Author	Year	Country	A	G	AA	AG	GG	Total alleles	Total subjects	A	G	AA	AG	GG	Total alleles	Total subjects
Plummer	2003	USA	748	32	362	24	4	780	390	816	36	391	34	1	852	426
Zeigler-Johnson	2004	USA	1020	40	495	30	5	1060	530	430	30	205	20	5	460	230
Tayeb	2003	UK	36	6	16	4	1	42	21	723	35	344	35	0	758	379
Rodrigues	2011	Brazil	229	79	90	49	15	308	154	253	55	109	35	10	308	154
Agalliu	2008	USA	1430	184	665	100	42	1614	807	1420	134	663	94	20	1554	777
Fernandez	2012	S.Africa	202	38	84	34	2	240	120	256	12	122	12	0	268	134
Nogal	2007	Portugal	759	49	358	43	3	808	404	641	33	305	31	1	674	337
Bangsi	2006	USA	330	24	154	22	1	354	177	268	22	124	20	1	290	145
Kittles	2002	USA	350	80	161	28	26	430	215	170	18	82	6	6	188	94
Loukola	2004	USA	577	19	-	-	-	596	298	629	34	-	-	-	663	332
Total			5681	551	2385	334	99	6232	3116	5606	409	2345	287	44	6015	3008
